# Supplementary material for: Travel patterns and demographic characteristics of malaria cases in Swaziland, 2010–2014
Source: Malar J. 2017 Sep 8;16:359. doi: 10.1186/s12936-017-2004-8 (PMC5591561; doi:10.1186/s12936-017-2004-8)
Supplement: Supplementary file 1 — Additional file 1: Table S1. Characteristics for all the individuals, positive and negative cases, with a percentage (%) of the total group size (n) and 95% confidence intervals (95% CI). Risk factors are presented as odd ratios (OR) with 95% confidence intervals (95% CI) for the univariate model and adjusted OR when all variables were use in a multivariate model. p values from Wald test (Pr(>|z|)) for individual variables and p from X2 of the model tested against the null hypothesis. Those variables with asterisk (*) were not included in the models. Table S2. Characteristics of all individual trips made by those who travelled within/outside of Swaziland and those who did not travel, by positive and negative cases, with a percentage (%) of the total group size (n) and 95% confidence intervals (95% CI). Risk factors are presented as odd ratios (OR) with 95% confidence intervals (95%CI) for the univariate model. p values from Wald test (Pr(>|z|)) for individual variables and p from X2 of the model tested against the null hypothesis. Those variables with asterisk (*) were not included in the model. Note: some individuals carried out more than one trip. Table S3. Characteristics for all the individuals that did not travel, positive and negative cases, with a percentage (%) of the total group size (n) and 95% confidence intervals (95% CI). Risk factors are presented as odd ratios (OR) with 95% confidence intervals (95% CI) for the univariate model and adjusted OR when all variables were use in a multivariate model. p values from Wald test (Pr(>|z|)) for individual variables and p from X2 of the model tested against the null hypothesis. Those variables with asterisk (*) were not included in the models. Table S4. Descriptions and classifications of the variables. [file 12936_2017_2004_MOESM1_ESM.xlsx]

## Sheet: All data (tables S1)
Variable		Characteristics				Risk Factors
		Positive cases		Negative cases		p(χ2)	OR (95% CI)	Pr(>|z|)	Adjusted OR (95% CI)	Pr(>|z|)
		n	% (95%CI)	n	% (95%CI)
	Total	1622		9754
Age class						<0.0001
	<1	12	0.74 (0.32-1.16)	330	3.38 (30.24-37.42)		1		1
	1-4.9	169	10.42 (8.93-11.91)	1483	15.2 (14.49-15.92)		3.13(1.8-6.01)	0.003473	2.7(1.38-5.8)	0.00641
	5-14.9	255	15.72 (13.95-17.49)	2174	22.29 (21.46-23.11)		3.23(1.87-6.15)	0.011162	2.39(1.18-5.29)	0.02208
	15-24.9	225	13.87 (12.19-15.55)	1805	18.51 (17.73-19.28)		3.43(1.98-6.54)	0.050008	1.97(1-4.24)	0.06542
	25-44.9	542	33.42 (31.12-35.71)	2462	25.24 (24.38-26.1)		6.05(3.53-11.47)	0.034311	1.99(1.02-4.25)	0.05699
	45-64.9	153	9.43 (8.01-10.86)	1025	10.51 (9.9-11.11)		4.1(2.35-7.89)	0.2387	1.55(0.76-3.43)	0.25036
	65-99	30	1.85 (1.19-2.51)	450	4.61 (4.2-5.03)		1.83(0.95-3.77)	0.722623	1.24(0.53-3.02)	0.62398
	Didn't respond*	236	14.55 (12.83-16.27)	25	0.26 (0.16-0.36)
Occupation						<0.0001
	Unemployed	262	16.15 (14.36-17.94)	3358	34.43 (33.48-35.37)		1		1
	Agriculture	61	3.76 (2.83-4.69)	544	5.58 (5.12-6.03)		1.44(1.06-1.91)	0.5624	0.89(0.61-1.28)	0.54042
	Manufacturing	29	1.79 (1.14-2.43)	44	0.45 (0.32-0.58)		8.45(5.15-13.66)	0.010638	2.4(1.15-4.88)	0.01811
	Office or clerical work	31	1.91 (1.24-2.58)	71	0.73 (0.56-0.9)		5.6(3.56-8.61)	0.014194	2.3(1.15-4.45)	0.01619
	Other	191	11.78 (10.21-13.34)	2833	29.04 (28.14-29.95)		0.86(0.71-1.05)	0.020614	0.68(0.52-0.89)	0.00586
	Other manual labour	112	6.91 (5.67-8.14)	198	2.03 (1.75-2.3)		7.25(5.56-9.43)	0.004241	1.52(1.01-2.27)	0.04391
	Small-market sales or trade	59	3.64 (2.73-4.55)	141	1.45 (1.21-1.68)		5.36(3.84-7.42)	0.000648	1.99(1.17-3.34)	0.00986
	Student	193	11.9 (10.32-13.47)	2529	25.93 (25.06-26.8)		0.98(0.81-1.19)	0.328627	0.88(0.63-1.23)	0.46384
	Army	0	0 (0-0)	20	0.21 (0.11-0.26)
	Didn't respond*	684	42.16 (39.77-44.57)	16	0.15 (0.08-0.24)
Gender						<0.0001
	Female	527	32.49 (30.21-34.77)	5386	55.22 (54.23-56.21)		1		1
	Male	1085	66.89 (64.6-69.19)	4368	44.78 (43.79-45.77)		2.54(2.27-2.84)	<0.0001	2.94(2.43-3.56)	<0.0001
	Didn't respond*	10	0.62 (0.24-1)	0
Travel						<0.0001
	Did not travel	571	35.2 (32.88-37.53)	8749	89.7 (89.1-90.3)		1		1
	Travel outside the country	874	53.88 (51.46-56.31)	294	3.01 (2.67-3.35)		45.55(38.98-53.36)	<0.0001	31.76(25.76-39.26)	<0.0001
	Travel within the country	149	9.19 (7.78-10.59)	708	7.26 (6.74-7.77)		3.22(2.64-3.91)	<0.0001	3.56(2.72-4.61)	<0.0001
	Travel in and outside the country	28	1.73 (1.09-2.36)	3	0.03 (0-0.07)		143.01(50.49-599.27)	<0.0001	63.4(16.2-311.07)	<0.0001
Nationality						<0.0001
	Swazi	1166	71.89(69.7-74.07)	9671	99.15(98.97-99.33)		1		1
	Mozambican	419	25.83(23.7-27.96)	59	0.6(0.45-0.76)		58.9(44.93-78.61)	<0.0001	5.81(3.89-8.81)	0.42735
	South African	9	0.55(0.19-0.91)	4	0.04(0.08-8.1)		18.66(6.07-68.97)	<0.0001	1.96(0.4-12.34)	0.98748
	Portuguese	1	0.06(-0.06-0.18)	1	0.01(0-0.08)		8.29(0.33-209.84)	0.13477
	Chinese	1	0.06(-0.06-0.18)	0
	American	3	0.18(-0.02-0.39)	0
	Malawian	4	0.25(0.01-0.49)	2	0.02(-0.79-4.89)		16.59(3.23-119.76)	0.00119	3.92(0.32-57.63)	0.32459
	Zambian	2	0.12(-0.05-0.29)	2	0.02(-0.79-4.89)		8.29(0.99-69.18)	0.03447	18.36(0.83-202.08)	0.02004
	Zimbabwean	6	0.37(0.07-0.67)	14	0.14(0.07-0.22)		3.55(1.26-8.88)	0.00949	1.01(0.18-4.71)	0.98999
	Somalian	0		1	0.01(-0.01-0.03)
	Indian	2	0.12(-0.05-0.29)	0
	Rwandan	3	0.18(-0.02-0.39)	0
	Congolese	1	0.06(-0.06-0.18)	0
	Nigerian	1	0.06(-0.06-0.18)	0
	Pakistan	1	0.06(-0.06-0.18)	0
	Other	3	0.18(-0.02-0.39)	0

## Sheet: All data (tables S2)
Variable		Characteristics				Risk Factors
			Positive cases		Negative cases	p(χ2)	OR (95% CI)	Pr(>|z|)
		n	% (95%CI)	n	% (95%CI)
	Total	1725		9775
Reason of travel						<0.0001
	Lives/staying there	68	3.94(3.02-4.86)	198	2.03(1.75-2.3)		1
	Business	60	3.48(2.61-4.34)	62	0.63(0.48-0.79)		2.82(1.8-4.43)	<0.0001
	Holiday	22	1.28(0.75-1.8)	31	0.32(0.21-0.43)		2.07(1.11-3.8)	0.0201
	Other	13	0.75(0.35-1.16)	49	0.5(0.36-0.64)		0.77(0.38-1.47)	0.4507
	Visiting friends/relatives	511	29.62(27.47-31.78)	680	6.96(6.45-7.46)		2.19(1.63-2.97)	<0.0001
	Didn't travel	571	33.1(30.88-35.32)	8749	89.5(88.9-90.11)
	Didn't respond*	480	27.83(25.71-29.94)	6	0.06(0.01-0.11)
Travel protection						<0.0001
	Bednet	85	4.93(3.91-5.95)	118	1.21(0.99-1.42)		1	0.021122
	None	970	56.23(53.89-58.57)	883	9.03(8.46-9.6)		1.53(1.14-2.05)	0.00481
	Repellent coil	29	1.68(1.07-2.29)	11	0.11(0.05-0.18)		3.66(1.78-8.03)	0.000674
	Chemoprophylaxis (chemop)	59	3.42(2.56-4.28)	8	0.08(0.03-0.14)		10.24(4.9-24.21)	<0.0001
	Bednet+repellent coil	4	0.23(0-0.46)
	Bednet+chemop	4	0.23(0-0.46)
	Chemop+ repellent coil	1	0.06(-0.06-0.17)
	Didn't travel*	571	33.1(30.88-35.32)	8749	89.5(88.9-90.11)
	Didn't respond*	2	0.12(-0.04-0.28)	6	0.06(0.01-0.11)
Bednet at home						<0.0001
	Bednet	328	19.01(17.16-20.87)	2556	26.15(25.28-27.02)		1
	None	1397	80.99(79.13-82.84)	7219	73.85(72.98-74.72)		1.51(1.33-1.72)	<0.0001
Travel/bednet at home						<0.0001
didn't travel	Bednet	147	8.52(7.20-9.84)	2188	22.38(21.56-23.21)		1
didn't travel	None	424	24.58(22.55-26.61)	6561	67.12(66.19-68.05)		0.96(0.79-1.17)	0.694
Travel out	Bednet	134	7.77(6.50-9.03)	112	1.15(0.93-1.36)		17.81(13.2-24.12)	<0.0001
Travel out	None	813	47.13(44..77-49.49)	194	1.98(1.71-2.26)		62.38(49.77-78.69)	<0.0001
Travel In	Bednet	47	2.72(1.20-3.49)	256	2.62(2.3-2.94)		2.73(1.9-3.86)	<0.0001
Travel In	None	160	9.28(7.90-10.64)	464	4.75(4.33-5.17)		5.13(4.02-6.56)	<0.0001

## Sheet: Did not travel (table S3)
Variable		Characteristics				Risk Factors
		Positive cases		Negative cases		p(χ2)	OR (95% CI)	Pr(>|z|)	Adjusted OR (95% CI)	Pr(>|z|)
		n	%(95%CI)	n	%(95%CI)
	Total	571		8749
Age class						0.000158
	<1	7	1.23 (0.03-2.13)	292	3.34 (2.96-3.71)		1		1
	1-4.9	51	8.93 (6.6-11.17)	1411	16.13 (15.36-16.9)		1.51(0.72-3.68)	0.31357	1.18(0.56-2.92)	0.68653
	5-14.9	138	24.17 (20.66-27.68)	2052	23.45 (22.57-24.34)		2.81(1.4-6.67)	0.00858	1.25(0.56-3.19)	0.61087
	15-24.9	102	17.86 (14.72-21.01)	1556	17.78 (16.98-18.58)		2.74(1.35-6.54)	0.011	1.23(0.58-3.05)	0.61665
	25-44.9	106	18.56 (15.37-21.75)	2105	24.06 (23.16-24.96)		2.1(1.04-5.02)	0.06005	0.98(0.46-2.43)	0.96213
	45-64.9	42	7.36 (5.21-9.5)	899	10.28 (9.64-10.91)		1.95(0.92-4.79)	0.10683	0.82(0.36-2.15)	0.67026
	65-99	17	2.98 (1.58-4.37)	417	4.77 (4.32-5.21)		1.7(0.72-4.45)	0.24376	0.81(0.31-2.29)	0.67757
	Didn't respond*	108	18.91(15.70-22.12)	17	0.19(0.10-0.28)
Occupation				0		0.0006022
	Unemployed	98	17.16 (14.07-20.26)	2988	34.15 (33.16-35.15)		1		1
	Agriculture	19	3.33 (1.86-4.8)	439	5.02 (4.56-5.47)		1.32(0.78-2.13)	0.27834	1.03(0.6-1.68)	0.92237
	Manufacturing	3	0.53 (-0.07-1.12)	34	0.39 (0.26-0.52)		2.69(0.64-7.65)	0.10528	2.1(0.5-6.07)	0.22891
	Office or clerical work	3	0.53 (-0.07-1.12)	58	0.66 (0.49-0.83)		1.58(0.38-4.36)	0.44839	1.82(0.43-5.12)	0.32636
	Other	66	11.56 (8.94-14.18)	2600	29.72 (28.76-30.67)		0.77(0.56-1.06)	0.11257	0.56(0.38-0.82)	0.00305
	Other manual labour	13	2.28 (1.05-3.5)	147	1.68 (1.41-1.95)		2.7(1.41-4.75)	0.00123	1.96(1.01-3.53)	0.03334
	Small-market sales or trade	10	1.75 (0.68-2.83)	114	1.3 (1.07-1.54)		2.67(1.28-5.03)	0.0044	2.99(1.36-5.86)	0.00303
	Student	93	16.29 (13.26-19.32)	2338	26.72 (25.8-27.65)		1.21(0.91-1.62)	0.19047	0.85(0.55-1.31)	0.46436
	Army	0		18	0.21 (0.11-0.3)
	Didn't respond*	266	46.58(42.49-50.68)	13	0.15(0.07-0.23)
Gender						<0.0001
	Female	210	36.78 (32.82-40.73)	4822	55.11 (54.07-56.16)		1		1
	Male	356	62.35 (58.37-66.32)	3927	44.89 (43.84-45.93)		2.08(1.75-2.48)	<0.0001	2.54(1.98-3.28)	<0.0001
	Didn't respond*	5	0.88(0.11-1.64)	0
Nationality						<0.0001
	Swazi	556	97.37(96.5-98.47)	8697	99.41(99.21-99.55)		1
	Mozambican	12	2.1(1.14-3.74)	33	0.37(0.26-0.53)		5.69(2.81-10.77)	<0.0001	6.36(2.51-14.05)	<0.0001
	South African	1	0.17(0-1.1)	2	0.02(0-0.09)		7.82(0.36-81.77)	0.0933	-	0.99083
	Malawian			2	0.02(0-0.09)
	Zambian	1	0.17(0-1.1)	2	0.02(0-0.09)		7.82(0.36-81.77)	0.0933	20.98(0.95-227.18)	0.01442
	Zimbabwean			12	0.14(0.07-0.24)
	Somalian			1	0.01(0.06-0.07)
	Indian	1	0.17(0-1.1)

## Sheet: Classifications(Table S4)
Classification	Original classification
REASON OF TRAVEL
Business
	Business
	work
	Work there
	Works there
Holiday
	Holiday
Other
	admitted at GSH
	Campine
	Church
	Funeral
	Goes to school there
	Good shepherd Hospital
	hospital
	Hospitalised
	Night vigil
	Prison
	Religious journey
	School
	Schooling
	Schooling there
	Schools at Mhlume
	See witch doctor
	Soccer camp
	Student
	Study
Visiting
	Visiting
Lives/staying there
	Been residing there till now
	Home
	Just moved to Dvokolwako
	Lives
	Lives there
	Lives at Mpofu
	Lives there
	Mozambican national
	She stays in Manzini, was in Game 5 visiting
	stay at hlabeni
	stay at lomahasha
	stayed there
	Staying there
	Stays at Fairview
	Stays at Hosea
	Stays at Lavumisa
	Stays at Matsetsa
	Stays at Mpaka
	Stays at Siteki
	Stays at Tikhuba
	Stays in Mozambique
	stays in mozamboque
	Stays in South Africa
	Stays in South Africa, visiting Swaziland
	Stays there
	stays there alternatively
	was staying in mozambique
	Was staying there
Didn't respond
	didn’t' respond
TRAVEL PROTECTION
None
Bednet
Repellent or coil
Chemoprophylaxis
Chemoprophylaxis,Bed net
Chemoprophylaxis,Mosquito repellent or coil,
BORDER CROSSING
Informal crossings
Lavumisa/Golela
Lomahasha/Namaacha
Mahamba
Mananga
Matsamo/Jeppe's Reef
Matsapha Airport
Mbuzini
Mhlumeni/Goba
Ngwenya/Oshoek
Salitje/Onverwacht
Sandlane/Nerston
Sicunusa/Houtkop
Other
	Other
	Sicancweni
	Nsalitje
	Phocweni
	Tsambokhulu
	Eticancweni
	Insubane
	Lubombo
	Mahlahlane
	Malabo International Airport
	Sicanco
	Sitsasaweni
Didn't respond
Occupation
Farming/Agriculture
Manufacturing/Factory
Office or Clerical Work
Other
	Army
	Barber
	Carpetner
	Child
	Child Minder
	Construction
	Dispenser
	Domestic worker
	Driver
	elderly
	Emajalidini
	Family Business
	Hair stylist
	handicraft
	Hawker
	Herdboy
	House Helper
	House-Helper
	Maid
	mechanic
	Minor
	Missionary
	Mozambique Hotel
	None
	Police
	Police Officer
	Retired
	Security Guard
	self
	self employ
	Self employed
	Street Photographer
	Taxi owner
	Teacher
	Too young
	Traditional healer
	Transporter
	Welder
Other Manual Labour
Small-market sales or trade
Student
Unemployed
Unspecified
